# Supplementary material for: OSWRKY114 Negatively Regulates Drought Tolerance by Restricting Stomatal Closure in Rice
Source: Plants (Basel). 2022 Jul 26;11(15):1938. doi: 10.3390/plants11151938 (PMC9331222; doi:10.3390/plants11151938)
Supplement: Supplementary file 1 [file plants-11-01938-s001.zip]

Archive with 1 entries (1 files):
- plants-1794181-supplementary-update.pdf
